# Supplementary material for: Boundaries in ground beetle (Coleoptera: Carabidae) and environmental variables at the edges of forest patches with residential developments
Source: PeerJ. 2018 Jan 8;6:e4226. doi: 10.7717/peerj.4226 (PMC5764035; doi:10.7717/peerj.4226)
Supplement: Data S1 — Data used in the delineation of boundaries. Missing values are indicated by −9,999. Species abundances are numbers of individuals per trapping period. [file peerj-06-4226-s007.xlsx]

## Sheet: Rural
TrapNo	Temperature (oC)	Relative humidity	Microrelief	Slope	Leaf litter depth (cm)	Canopy cover (%)	Forb cover (%)	Grass cover (%)	Creeping forb cover (%)	Shrub cover (%)	Vine cover cover (%)	Bare ground cover (%)	Rock cover (%)	Impervious surface cover (%)	Coarse woody debris cover (%)	Tree cover (%)	Moss cover (%)	Mulch cover (%)	Agonum	AmaraA	AmaraC	AmaraF	AmaraI	AnisoD	AnisoF	AnisoHar	AnisoOp	AnisoR	Calathus	ChlaenE	ChlaenP	ChlaenToTo	ChlaenTrTr	Cyclotrach	GaleritaB	GaleritaJ	HarpF	HarpH	HarpPen	Lebia	Pasimachus	Poecilus	Pterostich	ScaritesS	ScaritesQ	Selenoph	Sphaero	StenoloR	TrichotDs
1	34.4078	54.019	2	0	0	1	0.444	0.778	0	0.111	0	0.333	0	0	0	0	0	0	0.8	0	0	0	0	0	0	0	0	0	0	0	0	0	0	0	0	0	0	0	0.3	0	0	0	3.2	0.3	0	0	0	0	0
4	25.1111	73.831	2	1	2.77876	1	0	0	0	0.111	1	0	0	0	0	0	0	0	0	0	0	0	0	0	0	0	0	0	0	0.1	0	0	0	0.7	0	0.1	0	0	0	0	0	0	0.6	0	0	0	0.7	0	0
5	23.0189	87.314	3	1	3.09626	1	0	0	0	0.333	1	0	0	0.333	0.222	0	0	0	0.333333	0	0	0	0	0	0	0	0	0	0	0	0	0	0	0	0.111111	0.777778	0	0	0.111111	0	0	0	0	0	0	0	0	0	0
6	22.2494	91.733	3	1	4.1275	1	0	0	0	0.111	1	0.111	0	0	0	0	0	0	0.1	0	0	0	0	0	0	0	0	0	0	0	0	0	0	0	0	0.5	0	0	0	0	0	0	0	0	0	0	0.1	0	0
7	24.8289	73.267	4	1	2.46126	1	0	0	0	0.444	0.556	0.333	0	0	0.222	0	0	0	0	0	0	0	0	0	0.1	0	0	0	0	0	0	0	0	0.2	0	0	0.5	1	0	0	0	0	0.2	0	0	0	0.2	0	0
8	27.8589	62.218	3	1	1.905	1	0	0	0.333	0.333	0.778	0	0	0	0.111	0	0	0	0	0	0	0	0	0	0	0	0.1	0	0	0	0	0	0	0.7	0.1	0.2	0	0	0	0	0	0	0	0.1	0	0	2.3	0	0
9	25.9039	69.219	3	3	1.66624	1	0	0.111	0	0.333	0.444	0.111	0	0	0.111	0	0	0	0.1	0	0	0	0	0	0	0	0	0	0	0	0	0	0	0.5	0	0	0	0	0	0	0	0	0.4	0	0	0	0.2	0	0
10	29.5022	61.523	2	2	1.98374	1	0	0	0.111	0.778	0.889	0	0	0	0.333	0	0	0	0	0	0	0	0	0	0	0	0	0	0	0	0	0	0	0	0	0	0	0	0	0	0	0.111111	0	0	0	0	0.333333	0	0
11	24.2678	76.134	4	2	1.11252	1	0	0	0	0.333	0.333	0.333	0	0	0.111	0	0	0	0	0	0	0	0	0	0	0	0	0	0	0	0	0	0	0	0	0.1	0	0	0	0	0	0	0	0	0	0	0.2	0	0
13	23.6267	85.152	3	3	2.38252	1	0	0	0	0.222	1	0	0	0	0.333	0	0	0	0	0	0	0	0	0	0	0	0	0	0	0	0	0	0	0	0	0.1	0	0	0	0	0	0	0	0	0	0	0.2	0	0
15	25.055	73.57	2	2	1.34874	1	0	0	0	0.667	0.222	0.222	0	0	0.222	0	0	0	0	0	0	0	0	0	0	0	0	0	0	0	0	0	0	0	0	0	0	0	0	0	0	0.1	0	0	0	0	0.1	0	0
16	24.5989	75.447	2	0	1.5875	1	0	0	0	0.667	0.222	0	0	0	0.111	0	0	0	0	0	0	0	0	0	0	0	0	0	0	0	0	0	0	0.1	0	0	0	0	0	0	0	0	0	0	0	0	0.3	0	0
21	24.3411	79.495	2	2	1.19126	1	0	0	0	0.444	0.333	0.111	0	0	0	0	0	0	1.3	0	0	0	0	0	0	0	0	0	0	0	0	0	0	0	0	0.2	0	0	0	0	0	0.3	0.1	0	0	0	0.5	0	0
22	25.1239	75.066	4	2	1.82626	1	0.111	0	0	0.444	0.111	0.222	0	0	0	0	0	0	0.1	0	0	0	0	0	0	0	0	0	0	0	0	0	0	0.2	0	0	0	0.2	0	0	0	0	0	0	0	0	0.5	0	0.2
23	23.8839	80.98	2	1	1.5875	1	0	0	0	0.667	0.333	0.111	0.111	0	0.111	0	0	0	0	0	0	0	0	0	0	0	0	0	0	0	0	0	0	0	0.1	0	0	0	0	0	0	0	0	0	0	0	0.7	0	0
24	24.8661	79.239	3	0	0.9525	1	0.111	0	0	0.778	0.333	0.333	0	0	0.222	0	0	0	0	0	0	0	0	0	0	0	0	0	0	0	0	0	0	0	0.1	0	0	0	0.1	0	0	0	0	0	0	0	0.1	0	0
25	22.7722	87.19	3	3	0.79502	1	0.111	0	0	0.222	1	0.667	0	0	0.111	0	0	0	0	0	0	0	0	0	0	0	0	0	0	0	0	0	0	0	0	0.111111	0	0	0	0	0	0	0	0	0	0	0	0	0
26	23.155	89.932	2	0	1.66624	1	0	0	0	0.667	1	0	0	0	0.111	0	0	0	0.2	0	0	0	0	0	0	0	0	0	0	0	0	0	0	0	0	0	0	0	0	0	0	0	0	0	0	0	0	0	0
27	21.3556	93.267	3	1	1.03124	1	0	0	0	0.333	1	0.333	0	0.111	0.222	0	0	0	0.1	0	0	0	0	0	0	0	0	0	0	0	0	0	0	0	0	0.9	0	0	0	0	0	0	0	0	0	0	0	0	0
28	23.1722	90.186	3	1	0.47752	1	0	0	0	0.111	1	0.889	0	0	0	0	0	0	0.5	0	0	0	0	0	0	0	0	0	0	0	0	0	0	0	0	0	0	0	0	0	0	0	0.1	0	0	0	0.1	0	0
29	-9999	-9999	1	0	0	0	0.889	1	0	0	0	0.111	0.111	0	0	0	0	0	0	0	0	0	0	0	0	0	0	0	0	0	0	0	0	0	0	0	0	0	0	0	0	0	0	0	0	0	0	0	0
30	27.995	58.736	2	1	0.3175	1	0.222	0.778	0	0	0.333	0.556	0	0	0	0	0	0	2.3	0	0	0	0	0	0	0	0	0	0	0	0	0	0	0.1	0	0	0	0	0	0	0	0	2.7	0.5	0	0	0	0	0
31	31.0983	69.415	1	0	0	0.778	0.667	0.889	0	0.111	0.111	0.444	0	0	0.111	0	0	0	0.1	3	0	0	0	1.8	0	0	0	0.3	0	0	0	0	0	0	0	0	0.1	0	0.1	0	0	0	0	0.9	0	0	0	0	0
32	24.5544	71.656	2	0	0.3175	1	0	0.444	0	0.222	1	0.444	0	0.111	0	0	0	0	0.444444	0.222222	0	0	0	0.222222	0	0	0	0	0	0	0	0	0	0	0	0	0	0	0.111111	0	0	0.222222	0.222222	0.444444	0	0	0	0	0
35	32.0283	55.671	1	0	0.07874	1	0.778	0.889	0	0	0	0.333	0	0	0	0	0	0	0	0.1	0.1	0	0	0.1	0	0	0	0	0	0	0	0	0	0	0	0	0	0	0	0	0	0	0.6	0.5	0	0	0	0	0
36	44.6489	43.51	1	0	0	0.111	0.889	0.889	0	0	0	0	0	0	0	0	0	0	1.3	1.9	0	0	0	0	0	0	0	0.1	0	0	0	0.1	0	0	0	0	0.1	0	0	0.1	0	0	0.2	0	0	0	0	0	0
37	25.7383	71.786	1	1	0.07874	1	0.444	0.556	0	0.444	0.444	0.556	0	0	0.111	0	0	0	2.3	0	0	0	0	0	0	0	0.1	0	0.1	0	0	0	0.1	0	0	0.1	0	0	0.1	0	0	0	1.1	0.2	0	0	0	0	0
38	26.4722	70.493	2	1	0	0.889	0.778	1	0	0	0	0.111	0	0	0	0	0	0	0.2	0.1	0	0.1	0	0	0	0	0	0	0	0	0	0	0	0	0	0	1	0	0	0	0	0	0.7	1.1	0	0	0	0	0
39	24.8667	82.623	3	1	0.23876	1	0	0	0	0.333	1	0.889	0	0	0.222	0	0	0	0	0	0	0	0	0	0	0	0	0	0	0	0	0	0	0	0	0	0	0	0	0	0	0	0	0	0	0	0	0	0
40	26.8467	75.296	3	2	1.66624	1	0	0	0	0.222	1	0	0	0	0	0	0	0	0.1	0	0	0	0	0	0	0	0	0	0	0	0	0	0	0	0	0.1	0	0	0	0	0	0	0	0.1	0	0	0	0	0
41	25.2256	75.401	2	2	1.11252	1	0.222	0.222	0	0.222	0.333	0.222	0	0	0.333	0	0	0	0.3	0	0	0	0	0	0	0	0	0	0	0	0	0	0	0	0	0	0	0	0	0	0	0	0	0.3	0	0	0	0	0
42	24.8439	76.947	2	1	1.98374	1	0.111	0	0	0.222	1	0	0	0	0.222	0	0	0	0.222222	0	0	0	0	0	0	0	0	0	0	0	0.111111	0	0	0	0	0	0	0	0.111111	0	0	0.222222	0.111111	0	0	0	0	0	0
43	26.3278	68.922	2	0	2.14376	0.889	0	0	0	0.333	0.222	0	0	0	0.111	0	0	0	0	0	0	0	0	0	0	0	0	0	0	0	0	0	0	0	0	0	0	0	0	0	0	0	0.1	0	0	0	0.4	0	0
44	25.4172	72.949	2	1	1.74752	1	0.222	0	0	0.444	0.333	0	0	0	0	0	0	0	0	0	0	0	0	0	0	0	0	0	0	0.1	0	0	0	0	0	0	0	0	0	0	0	0.1	0	0.1	0	0	0.4	0	0
45	25.2028	73.445	4	1	0.79502	1	0	0	0	0.444	0.444	0	0	0	0.444	0	0	0	0	0	0	0	0	0	0	0	0	0	0	0	0	0	0	0	0	0	0	0	0	0	0	0	0.111111	0	0	0	0.222222	0	0
46	25.1406	74.087	2	1	2.14376	1	0	0	0	0.444	0.333	0	0	0	0.111	0	0	0	0	0	0	0	0	0	0	0	0	0	0	0	0	0	0	0.1	0	0	0	0	0	0	0	0	0	0	0	0	1.1	0	0
47	26.0161	72.902	3	1	2.46126	1	0	0	0	0.444	0.111	0	0	0	0	0	0	0	0	0	0	0	0	0	0	0	0	0	0	0	0	0	0	0	0	0	0	0	0	0	0	0	0	0	0	0	0.5	0	0
48	24.1583	81.801	2	1	1.82626	1	0	0	0	0.778	0.222	0	0	0	0.222	0	0	0	0	0	0	0	0	0	0	0	0	0	0	0	0	0	0	0	0	0.1	0	0	0	0	0	0	0	0	0	0	0.8	0	0
59	25.6483	73.818	2	1	2.30124	1	0	0	0	0.667	0.778	0.111	0	0	0	0	0	0	0	0	0	0	0	0	0	0	0	0	0	0.1	0	0	0	0	0	0	0	0	0	0	0	0	0	0	0	0	1.3	0	0
60	24.91	77.023	2	1	2.70002	1	0	0	0	0.667	0.111	0	0	0	0	0	0	0	0	0	0	0	0	0	0	0	0	0	0	0	0	0	0	0	0	0	0.111111	0	0	0	0	0	0	0	0	0	0.111111	0	0
61	24.9061	72.94	4	2	1.34874	1	0	0	0	0.444	0.222	0.222	0	0	0.111	0.222	0	0	0	0	0	0	0	0	0	0	0	0	0	0	0	0	0	0	0	0	0	0	0	0	0	0	0	0	0	0	0.1	0	0
62	27.3922	69.645	2	1	1.74752	1	0	0	0	0.556	0.444	0	0.111	0	0	0.111	0	0	0	0	0	0	0	0	0	0	0	0	0	0	0	0	0	0	0	0	0	0	0	0	0	0	0	0	0	0	0.5	0	0
63	25.5228	73.123	2	1	1.905	1	0	0	0	0.556	0.444	0	0	0	0.111	0	0	0	0	0	0	0	0	0	0	0	0	0	0	0	0	0	0	0	0	0	0	0	0	0	0	0	0	0	0	0	0.111111	0	0
64	29.3333	61.45	1	0	2.06502	1	0	0	0	0.556	0.556	0	0	0	0.444	0	0.111	0	0	0	0	0	0	0	0	0	0	0	0	0	0	0	0	0	0	0	0	0	0	0	0.111111	0	0	0	0	0	1.44444	0	0
65	25.4294	75.851	1	1	2.14376	1	0	0	0	0.556	0.667	0	0	0	0.444	0	0	0	0	0	0	0	0	0	0	0	0	0	0	0	0	0	0	0.111111	0	0	0	0	0	0	0	0	0	0	0	0	0.222222	0	0
66	24.9178	77.326	1	1	1.34874	1	0	0	0	0.556	0.556	0	0	0	0.333	0	0	0	0	0	0	0	0	0	0	0	0	0	0	0	0	0	0	0	0	0	0	0	0	0	0.2	0	0	0	0	0	0.6	0	0
67	24.4928	79.501	2	0	1.27	1	0	0	0	0.889	0.222	0.111	0	0	0	0	0	0	0	0	0	0	0	0	0	0	0	0	0	0	0	0	0	0	0	0	0	0	0	0	0.111111	0	0	0	0	0	0.555556	0	0
68	25.1422	74.004	2	1	3.01752	1	0.111	0	0	0.222	0.444	0	0	0	0	0	0	0	0	0	0	0	0	0	0	0	0	0	0	0	0	0	0	0.3	0	0	0	0	0	0	0	0	0.6	0	0	0	0.7	0	0
69	25.1494	75.676	3	2	1.66624	1	0	0	0	0.556	0.333	0.111	0	0	0.222	0	0	0	0	0	0	0	0	0	0	0	0	0	0	0	0	0	0	0.111111	0	0	0	0	0	0	0	0	0.111111	0.111111	0	0	0	0	0
70	23.7989	81.372	2	1	0.87376	1	0	0	0	0.444	0.111	0.333	0	0	0.222	0	0	0	0	0	0	0	0	0	0	0	0	0	0	0	0	0	0	0.1	0	0	0	0	0	0	0	0	0.1	0	0	0	0	0	0
71	23.925	82.612	2	0	0.55626	1	0	0	0	0.444	0	0.778	0	0	0	0	0	0	0	0	0	0	0	0	0	0	0	0	0	0	0	0	0	0	0	0	0	0	0	0	0	0	0.166667	0	0	0	0	0	0
72	38.7233	44.155	4	2	0.07874	1	0.333	0.778	0	0.222	0.222	0.778	0.222	0	0	0	0	0	0	0	0	0	0	0	0	0	0	0	0	0	0	0	0	0	0	0	0	0	0	0	0	0	0	0	0	0	0	0	0
73	-9999	-9999	4	2	1.11252	1	0	0	0	0.444	1	0	0	0	0.111	0	0	0	2.11111	0	0	0	0	0	0	0	0	0	0	0	0	0	0	0.111111	0	0.111111	0	0	0	0	0	0	0	0	0	0	0.111111	0	0
74	41.7583	42.161	2	1	0.3175	0.111	0.111	0.444	0	0	0	0.778	0.111	0	0	0	0.111	0	0	0.125	0	0	0	0.25	0	0	0.125	0	0	0	0	0	0	0	0	0	0	0	0.25	0	0	0	0	0.125	0	0	0	0	0
75	42.5767	42.534	2	0	0	0.111	0	0.778	0	0	0	0.778	0	0	0	0	0	0	0	0.1	0	0	0	0	0	0	0	0	0	0	0	0	0	0	0	0	0	0	0	0	0	0	0.2	0	0	0	0	0.1	0
76	31.4817	53.63	2	1	0.07874	1	0.111	0.333	0	0	0	0.889	0	0	0.111	0	0	0	0	0.8	0	0	0	0.4	0	0	0	0.1	0	0	0	0	0	0	0	0	0.3	0	0.1	0	0	0	0.2	0.3	0	0	0	0	0
77	49.6922	28.464	1	1	0	0	0.111	0.778	0	0	0	0.444	0.222	0	0	0	0	0	0	0.6	0	0	0	0.7	0	0	0	0	0	0	0	0	0	0	0	0	0	0	0	0	0	0	0	0.1	0	0	0	0	0
78	51.2017	29.136	1	1	0	0	0	1	0	0	0	0	0	0	0	0	0	0	0	0	0	0	0	0.444444	0	0	0	0	0	0	0	0	0	0	0	0	0	0	0	0	0	0	0.111111	0	0	0	0	0	0
79	26.54	77.943	2	0	0	0.556	0.111	1	0	0.222	0	0.556	0	0	0	0	0	0	0.1	0	0	0	0	0	0	0	0.1	0	0	0	0	0	0	0	0	0	0	0	0	0	0	0	0.6	0.3	0	0	0	0	0
80	24.8306	76.096	2	0	2.30124	1	0	0	0	0.333	0.667	0	0	0	0	0.111	0	0	0	0	0	0	0	0	0	0	0	0	0	0	0	0	0	0	0.1	0	0	0	0	0	0	0	0.1	0	0	0	0	0	0
81	36.445	35.583	3	1	2.30124	0.333	0.222	0	0	0.222	0	0.111	0	0	0	0	0	0	0	0	0	0	0	0	0	0	0	0	0	0	0	0	0	0	0	0	0	0	0.3	0	0	0	1.3	0.3	0	0	0	0	0
82	28.4722	60.53	2	1	1.66624	1	0	0	0	0.667	0.222	0	0	0	0.111	0	0	0	0.125	1.5	0	0	0	0	0	0	0	0	0	0	0	0	0	0	0	0	0	0	0	0	0	0	0	0	0	0	0	0	0
83	37.3628	40.596	2	1	1.19126	0	0.111	0	0	0.222	0.111	0.333	0	0	0	0	0.111	0	0.142857	0	0	0	0	0.142857	0	0	0	0	0	0	0	0	0	0	0	0	0	0	0.142857	0	0	0	0	0	0	0	0	0	0
84	27.2872	67.075	2	1	0	1	0.556	0.778	0.222	0	0.111	0.889	0.111	0	0	0	0	0	0.2	1.1	0	0	0.1	1.2	0	0	0	0	0	0	0	0	0.1	0	0	0	0	0	0	0	0	0	0.5	0.6	0	0	0	0	0
85	26.4106	58.133	2	1	2.38252	0.889	0	0	0	0.444	0.111	0	0	0	0.333	0	0	0	0	0	0	0	0	0	0	0	0	0	0	0	0	0	0	0	0	0	0	0	0	0	0	0	0.1	0.1	0	0	0	0	0
88	32.235	51.235	2	1	2.8575	1	0	0	0	0.778	0.333	0.111	0	0	0	0	0	0	0.5	0	0	0	0	0	0	0	0.2	0	0	0	0	0	0	0	0	0	0	0	0.1	0	0	0	0.4	0.1	0	0	0	0	0
89	24.5644	69.954	2	0	0.3175	1	0.444	0.333	0	0.222	0	0.556	0	0	0	0	0	0	0.666667	0	0	0	0	0	0	0	0	0	0	0	0	0	0	0	0	0	0	0	0.444444	0	0	0	4.55556	0.111111	0	0	0	0	0
90	28.4439	64.912	2	1	0	0	0.778	1	0	0	0.111	0.111	0	0.111	0	0	0	0	0.2	1	0	0	0.1	1.4	0	0	0	0.1	0	0	0	0.1	0	0	0	0	0.3	0.1	0	0	0	0	0	1.8	0	0.1	0	0	0
91	48.3456	32.909	2	0	0	0	0.778	0.889	0	0	0	0.222	0	0.111	0	0	0	0	0.1	1.7	0	0	0	1	0	0	0	0	0	0	0	0	0	0	0	0	0	0	0	0	0	0	0.1	0.5	0	0	0.2	0	0
92	25.7956	83.475	2	0	0	0	0.556	1	0	0	0	0.222	0	0	0	0	0	0	1	0	0	0.1	0.1	0.6	0	0	0	0.1	0	0	0	0	0	0	0	0	0.1	0	0	0	0	0	1.1	1.2	0.1	0	0	0	0
93	45.0783	29.825	2	0	0	0	0.778	1	0	0	0	0	0	0	0	0	0	0	0.2	0.7	0	0	0	0.1	0	0	0	0	0	0	0	0	0	0	0	0	0	0	0	0	0	0	0.6	0	0	0	0	0	0
94	37.8244	48.226	3	1	0	0.222	0.111	0.444	0	0	0	0.222	0	0.667	0	0	0	0	0	0.333333	0	0.111111	0	1.11111	0	0	0	0	0	0	0	0	0	0	0	0	0	0	0	0	0	0	0.111111	0.444444	0	0	0	0	0
95	53.5256	26.844	2	0	0	0	0.778	1	0	0	0	0.333	0.111	0.111	0	0	0	0	0.222222	1.66667	0	0	0.111111	0.888889	0.111111	0.111111	0	0.111111	0	0	0	0	0	0	0	0	0	0	0.111111	0	0	0	0.333333	0.333333	0	0	0	0	0
96	26.4306	60.151	2	1	1.34874	0.556	0.667	0.667	0	0.222	0	0.222	0.111	0	0	0	0	0	1.4	0	0	0	0.1	0.9	0	0	0.4	0.1	0	0	0	0	0	0	0	0	0	0	0	0	0	0	2	0.3	0	0	0	0	0
97	25.5844	64.371	1	1	1.03124	1	0.111	0.333	0	0.444	0	0.111	0	0.333	0	0	0	0	0.1	0	0	0	0	0.1	0	0	0.1	0	0	0	0	0	0	0	0	0	0	0	0.1	0	0	0	0.3	0	0	0	0	0	0

## Sheet: Suburban
TrapNo	Temperature (oC)	Relative humidity	Microrelief	Slope	Canopy cover (%)	Forb cover (%)	Grass cover (%)	Bare ground cover (%)	Leaf litter depth (cm)	Creeping forb cover (%)	Shrub cover (%)	Vine cover cover (%)	Rock cover (%)	Impervious surface cover (%)	Coarse woody debris cover (%)	Tree cover (%)	Moss cover (%)	Mulch cover (%)	Agonum	AmaraA	AmaraB	AmaraF	AmaraI	Amphasia	AnisoD	AnisoF	AnisoHap	AnisoHar	AnisoOp	AnisoOv	AnisoN	AnisoR	Bembidion	ChlaenA	ChlaenE	ChlaenP	ChlaenTrTr	Cyclotrach	DicaelusD	GaleritaB	GaleritaJ	HarpE	HarpF	HarpH	HarpL	HarpPen	Lebia	Loxandrus	Olisthopus
1	31.7111	54.975	2	0	0.25	0.111	0.889	0.667	0	0	0	0	0	0.111	0	0	0	0	0	0.181818	0	0	0	0	0.0909091	0	0	0	0	0	0	0.181818	0	0	0	0	0	0	0	0	0	0	0	0	0	0.181818	0	0	0
2	34.8106	48.508	5	2	0.375	0.111	0.333	0.778	0	0	0	0	0	0	0	0	0	0.222	0	0.363636	0	0.0909091	0	0	0.181818	0	0	0	0	0.0909091	0	0	0	0	0	0	0	0	0	0	0	0	0.0909091	0.0909091	0	0.272727	0	0	0
3	27.835	59.792	5	2	0.25	0	0.222	0.778	0.14224	0	0.222	0.444	0.111	0.111	0.111	0	0.222	0	1.36364	1.18182	0	0.363636	0	0	0	0	0	0	0	0	0	0	0	0	0	0	0	0	0	0	0	0	0	0	0	0	0	0	0
4	27.24	78.173	1	1	0.875	0	1	0.222	0	0	0	0	0	0	0	0	0	0	0.181818	0.818182	0	0	0	0	0.363636	0	0	0.0909091	0	0	0.0909091	1.36364	0	0	0	0	0	0	0	0	0	0	3.90909	0	0	0	0	0	0
5	39.9	43.292	2	2	1	0	1	0	0.07112	0	0	0	0	0	0	0	0	0	0.7	0.6	0	0	0	0	0	0	0	0	0	0	0	0	0	0	0	0	0.1	0	0	0	0	0	0	0	0	0.1	0	0	0
6	38.2033	49.045	1	1	0	0	0.667	0.222	0	0	0	0	0	0.333	0	0	0	0	1.63636	0.181818	0	0	0	0	0.0909091	0	0	0	0	0	0	0	0	0	0	0	0	0	0	0	0	0	0	0	0	0	0	0	0
7	32.9306	43.072	2	2	0	0.444	0.778	0.111	0	0	0	0	0	0.333	0	0	0	0	0.363636	0.0909091	0	0	0	0	0	0	0	0	0	0	0	0	0	0	0	0.0909091	0	0	0	0	0	0	0.0909091	0	0	0.909091	0	0	0
8	25.2511	77.969	2	1	0	0.556	1	0	0	0	0	0	0	0	0	0	0	0	2.27273	0	0	0	0.181818	0	0	0	0	0	0	0	0	0	0	0	0	0.0909091	0	0	0	0	0	0	0.181818	0	0	0.0909091	0	0	0
9	39.0372	45.47	1	1	1	0.111	1	0.222	0	0	0	0	0	0	0	0	0	0	0	0	0	0	0	0	0	0	0	0	0	0	0	0	0	0	0	0	0	0	0	0	0	0	0	0	0	0	0	0	0
10	30.6983	60.192	3	2	1	0	1	0.556	0	0	0	0	0	0	0	0	0	0	1.7	0	0	0	0	0	1.4	0	0	0	0	0	0	0	0	0	0	0	0.1	0	0	0	0	0	0	0	0	0.1	0	0	0
12	29.1644	67.862	2	1	0.5	0	1	0.222	0	0	0	0	0	0	0	0	0.222	0	0.2	2.2	0.1	0.1	0	0	0	0	0	0	0	0	0	0	0	0	0	0	0	0	0	0	0	0	0	0	0	0	0	0	0
14	24.68	74.998	1	0	0.875	0	0.667	0.444	0.70612	0	0.444	0.333	0	0	0	0	0.667	0	2.18182	0	0	0	0	0	0	0	0	0	0	0	0	0	0	0	0	0	0	0	0	0	0	0	0	0	0	0.0909091	0	0	0
16	31.905	65.096	2	1	0.875	0.222	0.556	0.667	0.21082	0	0.333	0.111	0	0.111	0	0	0.111	0.111	0.3	0	0.1	0	0	0	0	0	0	0	0	0	0	0	0	0	0	0.1	0.2	0	0	0.1	0	0.2	0	0	0	0.2	0	0	0
18	27.7928	67.527	1	0	0.125	0.444	0.333	0.222	0	0	0	0	0	0.556	0	0	0	0	0	0.2	0	0.2	0	0	0.1	0	0	0	0	0	0	0	0	0	0	0	0	0	0	0	0	0	0	0.1	0	0	0	0	0
19	45.0989	40.033	1	0	0	0.222	0.889	0	0	0	0	0	0	0	0	0	0	0	0	0	0	0	0	0	0.0909091	0	0	0	0	0	0	0	0	0	0	0	0	0	0	0	0	0	0	0	0	0	0	0	0
20	43.3633	43.318	1	1	0	0	0.556	0	0	0	0	0	0	0.444	0	0	0	0	0.0909091	0.0909091	0.0909091	0.0909091	0	0	0	0	0	0	0	0	0	0	0	0	0	0	0	0	0	0	0	0	0.181818	0	0	0	0	0	0
21	24.5228	71.692	1	0	1	0.222	0.444	0.222	0.49276	0	0	0	0.111	0	0	0	0.333	0	0.454545	0	0	0	0	0	0	0	0	0	0	0	0	0	0	0	0	0	0	0	0	0	0	0	0	0	0	0	0	0	0
22	25.9194	69.29	3	0	0.5	0.222	0.556	0.556	0.42418	0.667	0	0.222	0	0.111	0	0	0	0	0	0	0	0.1	0	0	0	0	0	0	0	0	0	0	0	0	0	0	0	0	0	0	0	0	0	0	0	0.4	0	0	0
23	-9999	-9999	4	0	1	0	0.111	0	4.72694	0	0	0.111	0	0	0.222	0	0	0	0	0	0	0	0.0909091	0	0	0	0	0	0	0	0	0	0	0	0	0	0	0	0	0	0	0	0.545455	0	0	0.272727	0	0	0
24	24.8367	75.796	3	1	1	0.444	0.778	0.333	0.28194	0	0.111	0.111	0	0	0	0	0.111	0	0.0909091	0	0	0.0909091	0	0	0.181818	0	0	0	0.0909091	0	0	0	0	0	0	0	0	0	0	0	0	0	0.0909091	0	0	0	0	0	0
27	24.9567	73.864	2	1	1	0	0	0	3.52806	0.111	0.444	0.667	0	0	0	0	0	0	3.81818	0.181818	0	0	0	0	0	0	0	0	0	0	0	0	0	0	0	0	0	0	0	0	0	0	0	0	0	0	0	0	0
28	25.0733	75.654	2	2	1	0	0	0.111	1.27	0.444	0.444	0.444	0	0	0.111	0	0	0	0	0	0	0	0	0	0	0	0	0	0	0	0	0	0	0	0	0	0	0	0	0	0	0	0	0	0	0	0	0	0
32	25.6644	71.458	2	1	1	0	0	0	1.55194	0	0.333	0.667	0	0	0	0	0	0	0	0	0	0	0.111111	0	0	0	0	0	0	0	0	0	0	0	0	0	0	0	0.111111	0	0	0	0	0	0	0	0	0	0
33	24.6739	78.306	2	1	1	0.111	0	0	1.97612	0.556	0.222	0.444	0	0	0.111	0	0	0	0.222222	0	0	0	0.111111	0	0	0	0	0	0	0	0	0	0	0	0	0.222222	0.444444	0	0	0	0	0	0	0	0	0	0	0	0
35	24.2794	81.616	2	0	1	0	0.111	0.333	0.70612	0	0.667	0.444	0	0	0.111	0.111	0	0	0	0	0	0	0	0	0	0	0	0	0	0	0	0	0	0.111111	0	1.11111	0	0	0	0	0	0	0	0	0	0.111111	0	0	0
36	32.6611	60.994	1	0	0	0.556	1	0.111	0	0.556	0	0.222	0	0	0	0	0	0	0	0	0	0	0	0	0	0	0	0	0	0	0	0	0	0	0	0.2	0.1	0	0.1	0	0	0	0.1	0	0	0	0	0	0
37	26.7144	72.185	2	0	1	0.111	0.111	0.222	0.56388	0.556	0.667	0.444	0	0	0.222	0	0	0	0	0	0	0	0	0	0	0	0	0	0	0	0	0	0	0	0	0	0	0	0	0	0	0	0	0	0	0	0	0	0
38	27.8811	73.969	1	0	0.375	0.667	1	0.111	0	0	0	0.111	0	0	0	0	0	0	0.1	0	0	0	0.4	0	0	0	0	0	0	0	0	0	0	0	0	0.6	0.1	0	0	0	0.1	0	0	0	0	0	0	0	0
39	28.2911	74.883	2	0	0.625	0.889	1	0.111	0	0.111	0	0.444	0	0	0	0	0	0	1	0	0	0	0	0	0	0	0	0	0	0	0	0	0	0.142857	0	1	1.42857	0	0	0	0	0	0	0	0.142857	0	0	0	0
40	26.46	70.644	2	0	1	0	0	0	2.96418	0.556	0.222	1	0	0	0	0	0	0	0	0	0	0	0	0	0	0	0	0	0	0	0	0	0	0.2	0	0.3	0.4	0	0	0	0	0	0	0	0	0	0	0	0
41	27.6128	77.691	2	0	1	0.444	0.889	0.111	0.56388	0.111	0.111	0.889	0	0	0	0	0	0	0	0	0	0	0.222222	0	0	0	0	0	0	0	0	0	0	0	0	0.111111	0	0	0.111111	0	0	0	0	0	0	0	0	0	0
42	25.2989	77.558	1	0	1	0	0.333	0	1.905	0.222	0.444	1	0	0	0	0	0	0	0.1	0	0.1	0.1	0.6	0	0	0	0	0	0	0	0.1	0	0	0	0	0	0.1	0	0	0	0	0	0.9	0	0	0	0	0	0.1
43	24.2211	87.613	1	0	0.875	0.222	1	0.556	0.14224	0.111	0.111	0.444	0	0	0	0	0	0	0	0	0	0	0	0.1	0	0	0	0	0	0	0	0	0	0	0	0	0	0	0	0	0	0	0	0	0	0	0	0	0
44	35.0078	50.06	1	0	0.875	0	1	0	1.27	0.444	0	1	0	0	0	0	0	0	0	0	0	0	0.727273	0	0	0	0	0	0	0	0	0	0	0	0	0	0	0	0	0	0	0	0	0	0	0	0	0	0
45	25.695	83.811	2	0	1	0	0.889	0	0.91694	0.222	0.333	0.444	0	0	0	0	0	0	0	0	0	0	0.166667	0	0	0	0	0	0	0	0	0	0	0	0.166667	0.5	0	0	0.166667	0	0	0	0	0	0	0	0	0	0
46	25.1767	82.343	1	0	1	0	1	0	1.97612	0.444	0	0.75	0	0	0	0	0	0	0	0	0	0	0	0	0	0	0	0	0	0	0	0	0	0	0.222222	1	0	0	0.111111	0.111111	0	0	0	0	0	0	0	0	0
47	25.3372	80.716	3	2	1	0	0	0.111	1.76276	0.222	0.333	1	0	0	0.222	0	0	0	0	0	0	0	0	0	0	0	0	0	0	0	0	0	0	0	0	0.555556	0	0	0	0	0	0	0.111111	0	0	0.111111	0	0	0
48	24.4028	81.814	2	2	1	0	0.778	0.111	0.77724	0.111	0.111	0.667	0	0	0	0	0.111	0	0	0	0	0	1	0	0	0	0	0	0	0	0	0	0	0	0	0.333333	0.222222	0	0	0	0	0	0.111111	0	0	0	0	0	0
54	23.7	86.861	2	0	1	0.111	0.778	0.333	0.35306	0.222	0.556	0	0	0	0	0	0.111	0	0.5	0	0	0	0	0	0	0	0	0	0	0	0	0	0	0	0	0.1	0	0	0	0	0	0	0	0	0	0	0	0.1	0
55	26.3756	83.26	4	0	0.375	0.222	1	0	1.19888	0	0.111	0.667	0	0	0.111	0	0	0	0	0	0	0	0	0	0	0	0	0	0	0	0	0.1	0	0	0	0.1	1	0	0	0	0.1	0	0	0	0	0	0	0	0
57	24.7272	80.469	1	0	1	0.111	1	0	1.97612	0.333	0.111	0.556	0	0	0.111	0	0	0	0	0	0	0	0	0.1	0	0	0	0	0	0	0	0	0	0	0.1	0.6	0.2	0	0.4	0	0	0	0	0	0	0	0	0	0
58	25.24	79.819	2	0	1	0.111	0.222	0	2.96418	0.333	0.667	0.778	0	0	0.111	0	0	0	2.45455	0.0909091	0	0	0	0	0.0909091	0	0	0	0	0	0	0	0	0	0	0	0	0	0	0	0	0	0	0	0	0.363636	0	0	0
59	25.1678	76.984	1	0	1	0.111	0.778	0	2.75082	0.444	0.222	0.778	0	0	0	0	0	0	1.33333	0	0	0	0	0	0	0	0	0	0	0	0	0	0	0	0	0	0	0	0	0	0	0	0	0	0	0	0	0.111111	0
60	24.9861	82.722	1	0	1	0.111	0.889	0	1.27	0.333	0.222	0.556	0	0	0	0	0	0	0.454545	0	0	0	0	0	0.0909091	0.0909091	0.0909091	0	0.0909091	0	0	0	0	0	0	0	0	0	0	0	0	0	0.272727	0	0	0.181818	0.0909091	0	0
61	26.51	71.43	1	0	1	0.222	0.889	0.333	0	0	0	0	0	0	0	0	1	0	0	0	0	0	0	0	0	0	0	0	0	0	0	0	0	0	0	0	0	0	0	0	0	0	0	0	0	0.545455	0	0	0
62	24.6667	77.957	3	1	1	0.111	0	0.111	1.76276	0	0.111	0.222	0	0	0.444	0.111	0	0	8.27273	0	0	0	0	0	0	0	0	0	0	0	0	0	0	0	0	0	0	0	0	0	0	0	0	0	0	0.272727	0	0	0
63	24.1556	82.094	2	1	0.875	0.222	0.778	0.333	0.14224	0	0	0.111	0	0	0	0	0.778	0	0	0.142857	0.142857	0	0	0	0	0	0	0	0	0	0	0	0	0	0	0	0.142857	0	0	0	0.142857	0	0	0	0	0.142857	0	0	0
64	23.3294	83.154	2	0	1	0	0	0	2.25806	0	0.667	0.111	0	0	0	0	0	0	0	0	0	0	0	0	0	0	0	0	0	0	0	0	0	0	0	0	0	0	0	0	0	0	0	0	0	0.142857	0	0	0
65	26.1767	77.206	1	1	1	0.111	1	0.889	0	0	0	0	0	0	0	0	0	0	0	0	0	0	0	0	0	0	0	0	0	0	0	0	0	0	0	0.222222	0	0	0	0.111111	0	0	0	0	0	0.111111	0	0	0
66	24.0739	78.357	4	3	1	0	0	0.333	2.46888	0	0.333	0	0.222	0	0.111	0	0	0	0	0	0	0	0	0	0	0	0	0	0	0	0	0.111111	0	0	0	0	0	0	0	0	0	0	0	0	0	0.111111	0	0	0
67	26.4733	77.577	1	0	1	0	1	0.778	0	0	0	0	0	0	0	0	0.111	0	0	0.1	0	0	0	0	0	0	0	0	0	0	0	0	0	0	0	0	0	0	0	0	0	0	0	0	0	0.1	0	0	0
68	23.4278	85.286	2	0	1	0.111	0.444	0.111	1.12776	0	0.556	0.667	0	0	0	0	0	0	0	0	0	0	0	0	0	0	0	0	0	0	0	0	0	0	0	0	0	0	0	0	0	0	0	0	0	0.1	0	0	0
69	24.1867	82.346	2	0	1	0	0.111	0.111	1.05918	0	0.778	0.889	0	0	0.111	0	0	0	0	0	0	0	0	0	0	0	0	0	0	0	0	0	0	0	0	0	0	0	0	0	0	0	0	0	0	0.1	0	0	0
70	24.9228	77.6	2	0	1	0	0	0	1.97612	0	0.556	0.444	0	0	0	0	0	0	0	0	0	0	0	0	0.181818	0	0	0	0	0	0	0.0909091	0	0	0	0	0	0	0	0	0	0	0.0909091	0	0	0.0909091	0	0	0
71	24.7161	77.092	2	0	1	0	0	0	2.25806	0	0.222	0.778	0	0	0	0	0	0	0.25	0	0	0.125	0.125	0	0.125	0.125	0	0	0	0	0	0	0	0	0.125	0	0.125	0	0.25	0	0.25	0	0.375	0	0	0	0	0	0
72	27.6889	69.74	2	0	1	0.222	1	0	1.19888	0.111	0	0.444	0	0	0	0	0	0	0.5	0.4	0.1	0	0.1	0	0	0	0	0	0	0	0	0	0	0	0	0	0	0	0	0	0	0	0.1	0	0	0	0	0	0
73	34.2906	48.294	2	0	0.875	0.333	0.111	0.222	1.27	0	0	0.333	0	0	0.111	0	0	0	0	0	0	0	0	0	0.142857	0	0	0	0	0	0	0.142857	0	0	0	1.28571	0	0	0	0	0.142857	0	0	0	0	0	0	0	0
74	25.5422	84.337	1	0	0.875	0.444	1	0.556	0.07112	0.444	0.111	0.333	0	0	0	0	0	0	1	0.1	0.1	0	0	0	0	0	0	0	0	0	0	0	0	0	0	0	0.2	0	0	0	0.1	0	0	0	0	0	0	0	0
75	25.5783	80.366	1	0	0.875	0.333	1	0.222	0.14224	0.222	0	0.444	0	0	0	0	0	0	0	0	0	0	0	0.1	0	0	0	0	0	0	0	0.1	0	0	0	0	0	0	0	0	0.1	0	0	0	0	0	0	0	0
76	25.7511	79.088	3	0	0.875	0.444	0.556	0.444	2.04724	0	0.111	0.667	0	0.111	0	0	0	0	1	0.0909091	0	0	0.0909091	0	0	0	0	0	0	0	0	0	0	0	0	0	0	0	0	0	0.0909091	0	0	0	0	0	0	0	0
77	42.4861	45.45	2	1	0	0.222	0.556	0	0	0	0	0	0	0.444	0	0	0	0	0	0	0	0	0	0	0	0	0	0	0	0	0	0	0	0	0	0	0	0.125	0	0	0	0	0	0	0	0	0	0	0
78	42.8428	46.585	3	1	0	0.556	1	0.222	0	0	0	0	0	0	0	0	0	0	0.75	0	0	0	0.125	0	0	0	0	0	0	0	0	0	0	0	0	0	1.125	0	0	0	0	0	0	0	0	0	0	0	0
79	37.3539	50.284	2	1	0.875	0.889	1	0.222	0	0	0	0	0	0	0	0	0	0	0.0909091	0	0	0	0.0909091	0	0	0	0	0	0	0	0	0	0	0	0	0.363636	0.727273	0	0	0	0	0	0	0	0	0	0	0	0
80	43.1094	37.417	1	1	0.375	0.556	1	0	0	0	0	0	0	0	0	0	0	0	0	0	0	0	0	0	0	0	0	0	0	0	0	0	0.333333	0	0	0	0.333333	0	0	0	0	0	0	0	0	0	0	0	0
81	32.3139	58.922	2	1	0.875	0.333	0.667	0.222	0	0.111	0	0	0	0.444	0	0	0	0	0	0	0	0	0	0	0	0	0	0	0	0	0	0	0	0	0	0.142857	0.142857	0	0	0	0	0	0	0	0	0	0	0	0
82	41.6583	31.157	1	0	1	0.111	1	0	0	0	0	0	0	0	0	0	0	0	0	0	0	0	0.1	0	0	0	0	0	0	0	0	0	0	0.1	0	0	0	0	0	0	0	0	0	0	0	0	0	0	0
83	40.9389	50.335	2	2	1	0.444	0.889	0.111	0	0	0	0	0	0.111	0	0	0.111	0	0.25	0	0	0	0	0	0	0	0	0	0	0.125	0	0	0	0	0	0	0	0	0	0	0	0	0	0	0	0	0	0	0
84	37.3494	39.297	2	2	0.875	0.111	0.778	0	0	0	0	0	0	0	0	0.111	0	0.111	0.1	1.7	0	0	0	0	0.1	0	0	0	0	0	0	0	0	0	0	0	0	0	0	0	0	0	0	0	0	0	0	0	0
85	26.19	65.708	2	2	1	0.222	0.889	0.333	0.21082	0	0	0.111	0	0.111	0	0	0.333	0	0	0	0	0	0.2	0.1	0	0	0	0	0	0	0	0	0	0	0	0	0	0	0	0	0	0	0	0	0	0	0	0	0
86	34.8122	56.519	2	2	0	0.222	0.889	0.333	0.21082	0.111	0	0	0	0.111	0	0	0.222	0	0	0	0	0	0	0.0909091	0	0	0	0	0	0	0	0	0	0	0	0	0	0	0	0	0	0	0	0	0	0	0	0	0
87	44.4989	26.816	2	0	0	0.111	0.111	0.667	0	0	0.556	0	0	0.556	0	0	0	0	0	0	0	0	0.1	0	0	0	0	0	0	0	0	0	0	0	0	0	0	0	0	0	0	0	0	0	0	0	0	0	0
88	45.3667	36.051	1	0	0	0.333	1	0.111	0	0	0	0	0	0	0	0	0	0	0	0	0	0	0	0	0	0	0	0	0	0	0	0	0	0	0	0	0	0	0	0	0	0	0	0	0	0	0	0	0
89	37.185	44.055	1	0	0.375	0.222	0.111	1	0	0	0	0	0	0	0	0	0	0	0	0	0	0	0	0	0	0	0	0	0	0	0	0	0	0	0	0	0	0	0	0	0	0	0	0	0	0	0	0	0
90	24.3361	76.348	1	0	0.375	0.333	1	0.222	0	0.333	0.111	0.667	0	0	0	0	0.111	0	0	0	0	0	0	0	0	0	0	0	0	0	0	0	0	0	0	0	0	0	0	0	0	0	0	0	0	0	0	0	0
91	24.2567	80.91	2	0	1	0	0.111	0.111	2.82194	0.556	0.778	0.778	0	0	0	0	0	0	0	0	0	0	0	0	0	0	0	0	0	0	0	0	0	0	0	0	0	0	0	0	0	0	0	0	0	0	0	0	0
92	24.0656	81.786	2	0	1	0	0.667	0	3.10388	0.556	0.444	0.667	0	0	0	0	0	0	0	0	0	0	0	0	0	0	0	0	0	0	0	0	0	0	0	0	0	0	0	0	0	0	0	0	0	0	0	0	0
93	24.5272	82.409	4	1	1	0.111	0.667	0.111	1.48082	0	0.556	0.333	0	0	0	0	0.111	0	0	0	0	0	0	0	0	0	0	0	0	0	0	0	0	0	0	0	0	0	0	0	0	0	0	0	0	0	0	0	0
[truncated: 9 more columns]

## Sheet: Urban
TrapNo	Temperature (oC)	Relative humidity	Microrelief	Slope	Leaf litter depth (cm)	Canopy cover (%)	Forb cover (%)	Grass cover (%)	Creeping forb cover (%)	Shrub cover (%)	Vine cover cover (%)	Bare ground cover (%)	Rock cover (%)	Impervious surface cover (%)	Coarse woody debris cover (%)	Tree cover (%)	Moss cover (%)	Mulch cover (%)	Agonum	AmaraA	AmaraB	AmaraC	AmaraF	AmaraI	Amphasia	AnisoD	AnisoF	AnisoHap	AnisoHar	AnisoOp	AnisoOv	AnisoR	Apenes	Calathus	ChlaenToTo	ChlaenTrTr	Cyclotrach	HarpF	HarpL	HarpPen	HarpPro	Platynus	Poecilus	Pterostich	ScaritesS	Sphaero	StenoloO	StenoloR	TrichotA
4	24.7578	73.111	2	0	3.81	1	0	0	0	0.111	0.889	0	0	0	0.333	0	0	0	0	0	0	0	0	0	0	0	0	0	0	0	0	0	0	0	0	0	1.7	0	0	0	0	0	0	0	0	0.1	0	0	0
5	24.7506	77.355	2	1	3.09626	1	0	0	0	0.444	0.667	0	0	0	0.556	0	0	0	0	0	0	0	0	0	0	0	0	0	0	0	0	0	0	0	0	0	0.875	0	0	0.125	0	0	0	0.375	0	0	0	0	0
6	24.4539	75.341	2	0	3.33502	1	0	0.222	0	0.444	0.444	0	0	0	0.222	0	0	0	0	0	0	0	0	0	0	0	0	0	0	0	0	0	0	0	0	0	1.22222	0	0	0	0	0	0	0	0	0	0	0	0
7	25.76	69.845	2	0	2.77876	1	0.111	0	0	0.556	0	0	0	0	0.333	0	0	0	0	0	0	0	0	0	0	0	0.1	0	0	0	0	0	0	0	0	0	1.2	0	0	0	0	0.1	0	0	0	0.2	0	0	0
8	24.3383	79.256	1	0	2.46126	1	0.111	0	0	1	0.111	0	0	0	0	0	0	0	0	0	0	0	0	0	0	0	0	0	0	0	0	0	0.1	0	0	0	3.1	0	0	0	0	0	0	0.5	0	0.1	0	0	0
9	26.2694	70.954	2	0	3.81	1	0	0	0	1	0.333	0	0	0	0.222	0	0.222	0	0.1	0	0	0	0	0	0	0	0	0	0	0	0	0	0	0	0	0	1.6	0	0	0	0	0	0.1	0	0	0.1	0	0	0
10	23.4433	81.227	2	0	2.77876	1	0	0.333	0.111	0.444	0.556	0	0	0	0	0	0	0	0	0	0	0	0	0	0	0	0	0	0	0	0	0	0	0	0	0	0.428571	0	0	0	0	0	0	0	0	0	0	0	0
11	23.0972	83.215	2	0	1.82626	1	0	0	0	0.444	0.444	0.111	0	0	0.222	0	0	0	0	0	0	0	0	0	0	0	0	0	0	0	0	0	0	0	0	0	1.5	0	0	0	0	0	0	0.125	0	0	0	0	0
12	23.735	76.567	2	0	2.77876	1	0.111	0	0	0.333	0.667	0.111	0	0	0.222	0	0	0	0	0	0	0	0	0	0	0	0	0	0	0	0	0	0	0	0	0	1.4	0	0	0	0	0	0	0.6	0	0.2	0	0	0
13	23.1172	79.764	3	0	3.175	1	0	0.111	0	0.111	0.444	0.222	0	0	0	0	0	0	0.25	0	0	0	0	0	0	0	0	0	0	0	0	0	0	0	0	0	1.875	0	0	0.125	0	0	0.125	0	0	0	0	0	0
14	24.0483	73.497	2	0	2.14376	1	0	0	0	0.444	0.111	0.111	0	0	0.222	0	0	0	0	0	0	0	0	0	0	0	0	0	0	0	0	0	0	0	0	0	0.75	0	0	0	0	0	0	0	0	0	0	0	0
15	24.5178	73.882	2	0	2.30124	1	0	0.111	0	0.333	0.111	0	0	0	0.111	0	0	0	0	0	0	0	0	0	0	0	0	0	0	0	0	0	0	0	0	0	0.125	0	0	0	0	0	0	0.125	0	0.125	0	0	0
19	24.1244	72.118	2	0	3.175	1	0	0.333	0	0.444	0.111	0	0	0	0	0	0	0	0	0	0	0	0	0	0	0	0	0	0	0	0	0	0	0	0	0	1.42857	0	0	0	0	0	0.142857	0.142857	0	1.57143	0	0	0.142857
20	22.4967	80.254	2	1	5.24002	1	0	0	0	0.333	0.778	0	0	0	0.111	0	0	0	0	0	0	0	0	0	0	0	0	0	0	0	0	0	0	0	0	0	0.444444	0	0	0	0	0	0	0	0	2	0	0	0
21	24.6078	75.36	2	1	2.77876	1	0.222	0.111	0.111	0.667	0.556	0	0	0	0	0	0	0	0	0	0	0	0	0	0	0	0	0	0	0	0	0	0	0	0	0	0.5	0	0	0	0	0	0	0.25	0	0.125	0	0	0
22	24.1128	76.161	3	1	3.4925	1	0	0	0	0.444	0.222	0	0	0	0.111	0	0	0	0	0	0	0	0	0	0	0	0	0	0	0	0	0	0	0	0	0	0.25	0	0	0	0	0	0	0.25	0	0	0	0	0
23	24.3889	73.915	4	1	2.38252	1	0	0.111	0	0.222	0.778	0	0	0	0.111	0.111	0	0	0	0	0	0	0	0	0	0	0	0	0	0	0	0	0	0	0	0	0.375	0	0	0	0	0	0	0.125	0	0.25	0	0	0
24	25.5622	69.33	3	1	4.60502	1	0.111	0	0	0	0.333	0.111	0	0	0.333	0	0	0	0	0	0	0	0	0	0	0	0	0	0	0	0	0	0	0	0	0	0.1	0	0	0	0	0	0	0	0	0.6	0	0	0
25	23.8194	75.261	3	0	3.25374	1	0.333	0	0	0.556	0.333	0	0	0	0.111	0	0	0	0	0	0	0	0	0	0	0	0	0	0	0	0	0	0	0	0	0	0.1	0	0	0	0	0.1	0	0	0	0.2	0	0	0
26	23.7833	79.437	2	1	3.175	1	0	0	0	0.444	0.333	0	0	0	0.111	0	0	0	0	0	0	0	0	0	0	0	0	0	0	0	0	0	0	0	0	0	0	0	0	0	0	0	0	0.333333	0	0	0	0	0
35	24.7339	71.65	2	0	3.4925	1	0	0	0	0.222	0.333	0	0	0	0.222	0.111	0	0	0	0	0	0	0	0	0	0	0	0	0	0	0	0	0	0	0	0	0.111111	0	0	0	0	0	0	0	0	2	0	0	0
36	23.76	74.498	2	0	4.52374	1	0	0	0	0.444	0.333	0	0	0	0.333	0	0	0	0.111111	0	0	0	0	0	0	0	0	0	0	0	0	0	0	0	0	0	0	0	0	0	0	0.111111	0	0	0	0.222222	0	0	0
37	24.445	71.49	3	2	4.52374	1	0	0	0	0.111	0.444	0	0	0	0.111	0	0	0	0	0	0	0	0	0	0	0	0	0	0	0	0	0	0	0	0	0	0.222222	0	0	0	0	0	0	0.111111	0	0.333333	0	0	0
38	23.9872	75.167	2	0	3.57124	1	0.778	0	0	0.111	0.111	0	0	0	0.111	0	0	0	0	0	0	0	0	0	0	0	0	0	0	0	0	0	0	0	0	0	0	0	0	0	0	0	0	0	0	0	0	0	0
39	25.0428	68.436	1	0	3.25374	1	0.333	0	0	0.111	0.222	0	0	0	0	0	0	0	0	0	0	0	0	0	0	0	0	0	0	0	0	0	0	0	0	0	0	0	0	0	0	0	0	0	0	0	0	0	0
40	24.6772	68.612	2	0	4.60502	1	0	0	0	0.333	0.111	0.111	0	0	0.333	0	0	0	0	0	0	0	0	0	0	0	0	0	0	0	0	0	0	0	0	0	0	0	0	0.1	0.1	0	0	0.5	0	0.2	0	0	0
41	27.1489	61.72	2	1	4.36626	1	0	0	0	0.222	0.111	0	0	0	0.111	0	0	0	0	0	0	0	0	0	0	0	0	0	0	0	0	0	0	0	0	0	0	0	0	0	0	0	0	0	0	0.125	0	0	0
42	25.2967	67.05	1	0	3.65252	1	0	0	0	0.111	0.444	0	0	0	0.333	0	0	0	0	0	0	0	0	0	0	0	0	0	0	0	0	0	0	0	0	0	0	0	0	0	0	0	0	0	0	0.142857	0	0	0
43	25.345	70.35	2	0	3.175	1	0	0	0	0.333	0.667	0	0	0	0.222	0	0	0	0	0	0	0	0	0	0	0	0	0	0	0	0	0	0	0	0	0	0	0	0	0	0	0	0	0.125	0.125	0	0	0	0
44	23.1672	75.216	3	1	3.175	1	0.111	0	0	0.444	0.222	0.111	0	0	0.222	0.111	0	0	0	0	0	0	0	0	0	0	0	0	0	0	0	0	0	0.125	0	0	0	0	0	0.125	0	0	0	0	0	0	0	0	0
45	24.57	74.936	2	0	4.04876	1	0	0	0	0.889	0.111	0	0	0	0	0	0	0	0	0	0	0	0	0	0	0	0	0	0	0	0	0	0	0	0	0	0.111111	0	0	0	0	0	0	0	0	0.111111	0	0	0
46	24.5617	77.061	3	0	3.57124	1	0	0	0	0.222	0.556	0	0	0	0.333	0	0	0	0.142857	0	0	0	0	0	0	0	0	0	0	0	0	0	0	0	0	0	0	0	0	0	0	0	0	0	0	0.285714	0	0	0
51	25.5344	70.041	2	1	4.92252	1	0.333	0	0	0.111	0.111	0	0	0	0.444	0	0	0	0	0	0	0	0	0	0	0	0	0	0	0	0	0	0	0	0	0	0.222222	0	0	0	0	0	0	0	0	0	0	0	0
52	25.1	71.579	4	1	3.33502	1	0.111	0	0	0.333	1	0.111	0	0	0	0	0	0	0	0	0	0	0	0	0	0	0	0	0	0	0	0	0	0.1	0	0	0.1	0.1	0	0	0	0	0	0	0	0	0	0	0
53	24.5083	72.203	2	1	3.33502	1	0	0	0	0	0.556	0	0	0	0.111	0	0	0	0	0	0	0	0	0	0	0	0	0	0	0	0	0	0	0	0	0	0.111111	0	0	0	0	0	0	0	0	0.111111	0	0	0
54	24.4422	70.826	2	1	5.87502	1	0	0	0	0	0	0	0	0	0.111	0	0	0	0	0	0	0	0	0	0.111111	0	0	0	0	0	0	0	0	0	0	0	0	0	0	0	0	0	0	0	0	0.777778	0	0	0
55	25.67	68.169	2	1	0.07874	0.778	0	0.222	0	0.333	0	0.444	0	0.444	0	0	0	0	0.1	0	0	0	0	0	0	0	0	0	0	0	0	0	0	0	0	0	0	0	0	0.1	0	0	0	0.6	0.1	0	0	0	0
56	24.7672	66.255	1	0	0	1	0.778	1	0	0	0	0	0	0	0	0	0	0	0.8	0.1	0	0	0	0	0	0	0	0	0	0	0	0	0	0	0	0	0	0	0.2	0.9	0	0	0	0.1	0.1	0	0	0	0
57	46.9056	34.969	2	1	0	0	0.333	0.556	0	0	0	0	0	0.556	0	0	0	0	0.7	0.5	0	0	0	0	0	0.2	0	0	0	0	0	0	0	0	0	0	0	0.2	0	0.3	0	0	0	0.4	0.4	0	0	0	0
58	-9999	-9999	1	0	0.3175	1	0.444	0.667	0	0.333	0	0.778	0	0	0	0	0.222	0	0.111111	0	0	0	0	0	0	0	0	0	0	0	0	0	0	0	0	0.333333	0	0.111111	0.222222	0	0	0	0	0.444444	0	0	0	0	0
59	-9999	-9999	1	0	0	0.778	1	1	0	0	0	0.111	0	0	0	0	0	0	1.5	2	0	0	0.5	0	0	0	0	0	0	0	0	0	0	0	0	0	0	0	0	0	0	0	0	0	0	0	0	0	0
60	24.2683	72.517	2	0	1.11252	1	0.25	0.667	0	0.778	0.25	0.111	0	0	0	0	0	0	0.111111	0.222222	0.888889	0	0	0	0	0	0	0	0	0	0	0	0	0	0	0	0	0	0.111111	3.22222	0.222222	0	0	0.222222	0	0	0	0	0
61	46.8139	39.179	2	2	0	0	0.667	0.778	0	0	0	0	0	0.333	0	0	0	0	0	0.3	0	0	0	0	0	0.5	0	0	0.1	0	0	0.1	0	0	0	0	0	0	0.1	0.3	0	0	0	0.1	0.3	0	0	0	0
62	26.0256	57.669	2	1	0.39624	0.778	0.111	0.222	0	0.444	0.111	0	0	0.556	0	0	0	0	0	0	0	0	0	0	0	0	0	0	0	0	0	0	0	0	0	0.1	0	0	0	0.1	0	0	0	0.1	0.4	0	0	0	0
63	48.2161	36.456	2	0	0	0.556	0.444	1	0	0	0	0	0	0	0	0	0	0	0	0	0	0	0	0.1	0	0.2	0	0	0	0	0	0	0	0	0	0	0	0	0	0.2	0	0	0	0.3	1.4	0	0	0	0
64	25.5972	66.796	1	0	1.03124	1	0	0.556	0	0	0.444	0	0	0	0	0	0	0	0.2	0	0	0	0	0	0	0.1	0	0	0	0.1	0	0	0	0.1	0	0	0	0	0	0.3	0	0	0	0.1	0.2	0	0	0	0
65	23.8967	77.133	1	0	0.3175	1	0.889	0.778	0.111	0.111	0	0	0	0	0	0	0	0	0.1	0	0	0	0	0	0	0	0	0	0	0	0	0	0	0	0	0	0	0	0.5	0	0	0	0	0.1	0.1	0	0	0	0
66	46.5678	38.768	1	0	0	0	0.222	1	0	0	0	0	0	0	0	0	0	0	0.111111	0.777778	0	0	0	0	0	0.111111	0	0	0	0	0	0	0	0	0	0	0	0	0	0.333333	0	0	0	0	0.666667	0	0	0	0
67	28.3478	64.841	2	2	0	1	0.111	0.889	0	0	0	0	0	0.111	0	0	0	0	0.7	0.3	0	0	0	0	0	0	0.1	0	0	0	0	0	0	0	0	0	0	0.1	0	0.1	0	0	0	1.1	0.5	0	0	0	0
68	25.8122	64.198	3	1	0	1	0.556	0.667	0	0	0	0.333	0	0.333	0	0	0	0	0	0.1	0	0	0.1	0	0	0	0	0	0	0	0	0	0	0	0	0	0	0	0.1	0.1	0	0	0	0	1.4	0	0	0	0
69	26.2378	66.529	2	0	1.19126	1	0	0.111	0	0.333	0.667	0.111	0	0	0.111	0	0	0	0.7	0	0	0	0	0	0	0	0.1	0	0	0	0	0	0	0	0	0.3	0	0	0.1	0.7	0	0	0	0.3	0.2	0	0	0	0
70	50.4789	33.408	2	0	0	0	0	1	0	0	0	0.111	0	0	0	0	0.111	0	0.6	0.1	0	0	0	0	0	0	0	0	0	0	0	0	0	0	0	0.1	0	0	0	0	0	0	0	0	0.1	0	0	0	0
71	29.0872	55.748	1	0	0.23876	0.111	0	0.556	0	0.333	0	0	0.333	0.111	0	0	0	0	0.142857	0	0	0	0	0	0	0	0	0	0	0.142857	0	0	0	0	0	0.285714	0	0	0	0	0	0	0	0.285714	0.142857	0	0.142857	0	0
72	24.335	68.75	2	0	0.3175	0.889	0.222	0.111	0	0	0.111	0.333	0	0.444	0.111	0	0	0	1.44444	1.11111	0	0	0	0	0	0	0	0	0	0	0	0	0	0	0	0.111111	0	0	0	0.111111	0	0	0.111111	2.11111	0	0	0	0	0
73	32.0317	47.911	1	0	0.39624	0.222	0.333	0.222	0	0.222	0.333	0.111	0	0.222	0	0	0	0	1.4	0.8	0.1	0	0	0	0	0.5	0	0	0	0	0	0	0	0	0	0	0	0	0	0	0	0	0	0	0.8	0	0	0	0
74	-9999	-9999	-9999	-9999	-9999	-9999	-9999	-9999	-9999	-9999	-9999	-9999	-9999	-9999	-9999	-9999	-9999	-9999	0	0	0	0	0	0	0	0	0	0	0	0	0	0	0	0	0	0	0	0.1	0	0	0	0	0	0	0.1	0	0	0	0
75	29.505	48.587	2	1	0	1	0.556	0.667	0	0	0	0	0	0.333	0	0	0	0	1.1	0.8	0	0	0	0	0	0	0	0	0	0	0	0	0	0	0	0.1	0	0.1	0	0	0	0	0	0	0	0	0	0	0
76	36.0139	56.889	2	1	0	0.889	0.889	1	0	0	0.111	0.333	0	0	0.111	0	0	0	0	0	0	0	0	0	0	0.111111	0	0	0	0	0	0	0	0	0	0	0	0.222222	0	0	0	0	0	0	0	0	0	0.222222	0
77	46.3389	35.771	1	0	0	0	0.222	1	0	0	0	0	0	0	0	0	0	0	0.5	0.2	1.6	0.2	0	0	0	0	0	0	0	0	0	0	0	0	0	0	0	0	0	0	0	0	0	0	0.5	0	0	0	0
78	45.0217	41.668	1	0	0	0	0	0.778	0	0	0	0.222	0	0.222	0	0	0	0	0.2	0	0	0	0	0	0	0	0	0	0	0	0	0	0	0	0	0	0	0	0	0	0	0	0	0	0.5	0	0	0	0
81	49.5517	27.699	1	0	0	0	0	1	0	0	0	0.778	0	0	0	0	0	0.111	1	0	0	0	0	0	0	0	0	0	0	0	0	1	0	0	0	0	0	0	0	0	0	0	0	0	0	0	0	0	0
82	-9999	-9999	-9999	-9999	-9999	-9999	-9999	-9999	-9999	-9999	-9999	-9999	-9999	-9999	-9999	-9999	-9999	-9999	0.555556	0	0	0	0	0	0	0.111111	0	0	0	0	0	0	0	0	0	1.77778	0	0	0	0	0	0	0	0	0.111111	0	0	0	0
84	25.9872	53.662	1	0	0.71374	1	0	0	0	0.111	0.111	0	0	0	0	0	0	0.778	0	0	0	0	0	0	0	0	0	0	0	0	0	0	0	0	0	0	0	0	0.111111	0.111111	0	0	0	0	0	0	0	0	0
85	-9999	-9999	-9999	-9999	-9999	-9999	-9999	-9999	-9999	-9999	-9999	-9999	-9999	-9999	-9999	-9999	-9999	-9999	0.3	0	0	0	0	0	0	0.1	0	0	0	0	0	0	0	0	0	0	0	0	0	0	0	0	0	0	0	0	0	0	0
86	47.1489	31.178	2	0	0	0	0.667	0.444	0	0	0	0.111	0	0.444	0	0	0	0	0.555556	0.888889	0	0	0	0	0	0.222222	0	0	0	0	0	0.111111	0	0	0.111111	0	0	0	0	0.111111	0	0	0	0	0.222222	0	0	0	0
87	24.635	55.706	2	0	1.03124	1	0.444	0.556	0.111	0	0	0.222	0	0	0	0	0	0	0.333333	0.555556	0	0	0.111111	0	0	0	0	0	0	0	0	0	0	0	0	0	0	0	0.111111	0	0	0	0	0.444444	0.222222	0	0	0	0
88	49.1572	19.905	1	0	0	0.889	0.111	0	0	0.222	0.222	0	0	0.111	0	0	0	0.778	0.3	0	0	0	0	0	0	0	0	0	0	0	0	0	0	0.1	0	0.2	0	0	0.1	0	0	0	0	3.6	0.3	0	0	0	0
89	35.7767	51.39	2	0	0	0.444	0.111	0.111	0	0	0	0	0	0.889	0	0	0	0	0	0	0	0	0	0	0	0.222222	0	0	0	0	0	0.333333	0	0	0	0	0	0	0	0	0	0	0	0	0	0	0	0	0
90	46.1933	25.061	1	0	0	0	0.333	0.111	0	0.222	0	0	0	0	0	0	0	1	0.142857	0	0	0	0	0	0	0.142857	0	0	0	0	0	0	0	0	0	0	0	0	0	0	0	0	0	0	0.571429	0	0	0	0
91	30.4161	65.277	3	2	5.24002	1	0	0	0	0.111	1	0	0	0	0.111	0	0	0	0	0	0	0	0	0	0	0	0	0	0	0	0	0	0	0	0	0	0	0	0	0	0	0	0	0	0	0	0	0	0
92	36.4706	43.856	3	1	0	0	0.556	1	0	0	0	1	0.111	0	0	0	0	0	0.333333	0	0	0	0	0	0	0	0.444444	0.111111	0	0	0.111111	0	0	0	0	0.333333	0	0	0	0	0	0	0	0.111111	0	0	0	0	0
93	22.265	87.602	1	0	3.81	1	0	0	0	0.333	1	0	0	0	0.111	0	0	0	0	0	0	0	0	0	0	0	0	0	0	0	0	0	0	0	0	0	0.1	0	0	0	0	0	0	0	0	0	0	0	0
94	22.9756	83.093	2	0	3.41376	1	0	0.222	0	0	0.667	0	0	0	0	0	0	0	0	0	0	0	0	0	0	0	0	0	0	0	0	0	0	0	0	0	0.111111	0	0	0	0	0	0	0	0	0	0	0	0
95	22.5939	85.832	2	1	4.04876	1	0	0.333	0	0.111	0.778	0	0	0	0	0	0	0	0	0	0	0	0	0	0	0	0	0	0	0	0	0	0	0	0	0	0	0	0	0.1	0	0.1	0	0	0	0.1	0	0	0.1
96	23.9722	76.332	2	1	3.09626	1	0	0.111	0	0	0.556	0.111	0	0	0.222	0	0	0	0	0	0	0	0	0	0	0	0	0	0	0	0	0	0	0	0	0	0.2	0	0	0	0	0	0.1	0.1	0	0	0	0	0
97	28.98	56.61	3	2	3.73126	1	0	0	0	0.333	0.667	0.111	0	0	0.222	0	0	0	0	0	0	0	0	0	0	0	0	0	0	0	0	0	0	0	0	0	0	0	0	0	0	0	0	0	0	0	0	0	0
98	54.5044	19.078	2	2	6.82752	1	0	0	0	0	1	0	0	0	0	0	0	0	0	0	0	0	0	0	0	0	0	0	0	0	0	0	0	0	0	0	0	0	0	0	0	0	0	0	0	0	0	0	0
99	24.2472	74.66	3	2	4.84124	1	0.111	0	0	0.111	0.778	0	0	0	0	0	0	0	0.125	0	0	0	0	0	0	0	0.125	0	0	0	0	0	0	0	0	0	0	0.125	0	0	0	0	0	0	0	0	0	0	0

## Sheet: Species codes
Genus	species	Code
Agonum	punctiforme	Agonum
Amara	aenea	AmaraA
Amara	basillaris	AmaraB
Amara	chalcea	AmaraC
Amara	familiaris	AmaraF
Amara	impuncticollis	AmaraI
Amphasia	interstitialis	Amphasia
Anisodactylus	dulcicollis	AnisoD
Anisodactylus	furvus	AnisoF
Anisodactylus	haplomus	AnisoHap
Anisodactylus	harpaloides	AnisoHar
Anisodactylus	nigerrimus	AnisoN
Anisodactylus	opaculus	AnisoOp
Anisodactylus	ovularis	AnisoOv
Anisodactylus	rusticus	AnisoR
Apenes	sinuatus	Apenes
Bembidion	versicolor	Bembidion
Calathus	opaculus	Calathus
Chlaenius	amoenus	ChlaenA
Chlaenius	emarginatus	ChlaenE
Chlaenius	prasinus	ChlaenP
Chlaenius	tomentosus tomentosus	ChlaenToTo
Chlaenius	tricolor tricolor	ChlaenTrTr
Cyclotrachelus	sigillatus	Cyclotrach
Dicaelus	dilatatus dilatatus	DicaelusD
Galerita	bicolor	GaleritaB
Galerita	janus	GaleritaJ
Harpalus	erythropus	HarpE
Harpalus	herbivagus	HarpH
Harpalus	longicollis	HarpL
Harpalus	pensylvanicus	HarpPen
Harpalus	protractus	HarpPro
Lebia	vittata	Lebia
Loxandrus	uniformis	Loxandrus
Olisthopus	parmatus	Olisthopus
Oodes	fluvialis	Oodes
Pasimachus	punctulatus	Pasimachus
Platynus	decentis	Platynus
Poecilus	lucublandus lucublandus	Poecilus
Pterostichus	sculptus	Pterostich
Scaphinotus	unicolor unicolor	Scaphinot
Scarites	quadriceps	ScaritesS
Scarites	subterraneus	ScaritesQ
Selenophorus	opalinus	Selenoph
Sphaeroderus	stenostomus lecontei	Sphaero
Stenolophus	ochropezus	StenoloO
Stenolophus	rotundatus	StenoloR
Trichotichnus	autumnalis	TrichotA
Trichotichnus	dichrous	TrichotDs
Trichotichnus	fulgens	HarpF
